# Supplementary material for: A genetic map of the chromatin regulators to drug response in cancer cells
Source: J Transl Med. 2022 Sep 30;20:438. doi: 10.1186/s12967-022-03651-w (PMC9523919; doi:10.1186/s12967-022-03651-w)
Supplement: Supplementary file 2 — Additional file 2: Table S3. CRs genetic interactions related to drug response in cancers. [file 12967_2022_3651_MOESM2_ESM.xlsx]

## Sheet: CRs genetic interaction
partner	target	partner ID	target_ID	partner type	target type	tissue	drug	type
CEBPZ	HDAC2	10153	3066	non-CR	CR	stomach	vorinostat	CSL
FLNA	CDK5	2316	1020	non-CR	CR	stomach	dinaciclib	CSL
FLNA	HDAC1	2316	3065	non-CR	CR	stomach	belinostat	CSL
LRP2	HDAC3	4036	8841	non-CR	CR	stomach	belinostat	CSL
KIAA1551	PRKCD	55196	5580	non-CR	CR	stomach	tamoxifen	CSL
ZNF112	HDAC2	7771	3066	non-CR	CR	stomach	vorinostat	CSL
CDC14B	CDK5	8555	1020	non-CR	CR	stomach	dinaciclib	CSL
TSBP1	HDAC1	10665	3065	non-CR	CR	ovary	vorinostat	CSL
SORCS1	HDAC1	114815	3065	non-CR	CR	ovary	panobinostat	CSL
SNAP47	HDAC1	116841	3065	non-CR	CR	ovary	vorinostat	CSL
FAT3	HDAC3	120114	8841	non-CR	CR	ovary	vorinostat	CSL
BRI3BP	HDAC1	140707	3065	non-CR	CR	ovary	vorinostat	CSL
ZSWIM3	HDAC1	140831	3065	non-CR	CR	ovary	vorinostat	CSL
ISM1	HDAC1	140862	3065	non-CR	CR	ovary	vorinostat	CSL
ZNF791	HDAC1	163049	3065	non-CR	CR	ovary	panobinostat	CSL
SYNPO2	HDAC1	171024	3065	non-CR	CR	ovary	vorinostat	CSL
F10	HDAC1	2159	3065	non-CR	CR	ovary	panobinostat	CSL
MAPK8IP3	HDAC1	23162	3065	non-CR	CR	ovary	vorinostat	CSL
PHGDH	PRKCA	26227	5578	non-CR	CR	ovary	tamoxifen	CSL
ATP2C1	HDAC1	27032	3065	non-CR	CR	ovary	vorinostat	CSL
NWD1	HDAC1	284434	3065	non-CR	CR	ovary	vorinostat	CSL
GSN	PRKCA	2934	5578	non-CR	CR	ovary	tamoxifen	CSL
RD3	HDAC1	343035	3065	non-CR	CR	ovary	vorinostat	CSL
RPSAP58	TOP2A	388524	7153	non-CR	CR	ovary	teniposide	CSL
ASAP1	PRKCA	50807	5578	non-CR	CR	ovary	tamoxifen	CSL
PDE8A	HDAC1	5151	3065	non-CR	CR	ovary	vorinostat	CSL
DYNC2LI1	HDAC1	51626	3065	non-CR	CR	ovary	vorinostat	CSL
BCL11A	HDAC1	53335	3065	non-CR	CR	ovary	vorinostat	CSL
ZNF395	HDAC1	55893	3065	non-CR	CR	ovary	vorinostat	CSL
ZNF395	HDAC9	55893	9734	non-CR	CR	ovary	vorinostat	CSL
MYO5C	HDAC1	55930	3065	non-CR	CR	ovary	vorinostat	CSL
TEX15	HDAC1	56154	3065	non-CR	CR	ovary	vorinostat	CSL
TRPV5	HDAC1	56302	3065	non-CR	CR	ovary	vorinostat	CSL
HHATL	HDAC1	57467	3065	non-CR	CR	ovary	vorinostat	CSL
RRBP1	CHEK1	6238	1111	non-CR	CR	ovary	azd7762	CSL
PCDH15	ERBB4	65217	2066	non-CR	CR	ovary	afatinib	CSL
TIE1	HDAC1	7075	3065	non-CR	CR	ovary	vorinostat	CSL
TRAF2	HDAC1	7186	3065	non-CR	CR	ovary	vorinostat	CSL
SLC25A33	HDAC1	84275	3065	non-CR	CR	ovary	vorinostat	CSL
HHIPL1	PRKCA	84439	5578	non-CR	CR	ovary	tamoxifen	CSL
PCDHGB4	HDAC1	8641	3065	non-CR	CR	ovary	vorinostat	CSL
NAV1	HDAC1	89796	3065	non-CR	CR	ovary	vorinostat	CSL
SOCS3	HDAC1	9021	3065	non-CR	CR	ovary	vorinostat	CSL
S1PR2	HDAC1	9294	3065	non-CR	CR	ovary	vorinostat	CSL
SLC10A2	HDAC9	6555	9734	non-CR	CR	skin	belinostat	CSL
ZNF208	HDAC1	7757	3065	non-CR	CR	skin	vorinostat	CSL
CDH6	CHEK1	1004	1111	non-CR	CR	large_intestine	azd7762	CSL
CDK4	CHEK1	1019	1111	non-CR	CR	large_intestine	azd7762	CSL
CNN2	CHEK1	1265	1111	non-CR	CR	large_intestine	azd7762	CSL
CNTNAP5	CHEK1	129684	1111	non-CR	CR	large_intestine	azd7762	CSL
ISM2	CHEK1	145501	1111	non-CR	CR	large_intestine	azd7762	CSL
FBXL16	CHEK1	146330	1111	non-CR	CR	large_intestine	azd7762	CSL
CYP24A1	CHEK1	1591	1111	non-CR	CR	large_intestine	azd7762	CSL
DMXL1	CHEK1	1657	1111	non-CR	CR	large_intestine	azd7762	CSL
DNM2	HDAC1	1785	3065	non-CR	CR	large_intestine	belinostat	CSL
EEF1A1	CHEK1	1915	1111	non-CR	CR	large_intestine	azd7762	CSL
PAOX	CHEK1	196743	1111	non-CR	CR	large_intestine	azd7762	CSL
ERN1	CHEK1	2081	1111	non-CR	CR	large_intestine	azd7762	CSL
EVI2B	HDAC11	2124	79885	non-CR	CR	large_intestine	panobinostat	CSL
GDPD4	CHEK1	220032	1111	non-CR	CR	large_intestine	azd7762	CSL
ZBTB12	HDAC11	221527	79885	non-CR	CR	large_intestine	panobinostat	CSL
FGF9	CHEK1	2254	1111	non-CR	CR	large_intestine	azd7762	CSL
ACIN1	CDK2	22985	1017	non-CR	CR	large_intestine	dinaciclib	CSL
SYNE2	PARP2	23224	10038	non-CR	CR	large_intestine	talazoparib	CSL
KIAA1549L	CHEK1	25758	1111	non-CR	CR	large_intestine	azd7762	CSL
GBX1	CHEK1	2636	1111	non-CR	CR	large_intestine	azd7762	CSL
TOR1B	CHEK1	27348	1111	non-CR	CR	large_intestine	azd7762	CSL
B4GALNT3	CHEK1	283358	1111	non-CR	CR	large_intestine	azd7762	CSL
GPRIN3	CHEK1	285513	1111	non-CR	CR	large_intestine	azd7762	CSL
BRF1	CHEK1	2972	1111	non-CR	CR	large_intestine	azd7762	CSL
KLHL17	CHEK1	339451	1111	non-CR	CR	large_intestine	azd7762	CSL
IGSF1	CHEK1	3547	1111	non-CR	CR	large_intestine	azd7762	CSL
IREB2	CHEK1	3658	1111	non-CR	CR	large_intestine	azd7762	CSL
TEX9	CHEK1	374618	1111	non-CR	CR	large_intestine	azd7762	CSL
CERKL	CHEK1	375298	1111	non-CR	CR	large_intestine	azd7762	CSL
KCTD8	CHEK1	386617	1111	non-CR	CR	large_intestine	azd7762	CSL
KRT85	PARP2	3891	10038	non-CR	CR	large_intestine	olaparib	CSL
OR52A5	CHEK1	390054	1111	non-CR	CR	large_intestine	azd7762	CSL
MAP2	HDAC9	4133	9734	non-CR	CR	large_intestine	vorinostat	CSL
MARK1	CHEK1	4139	1111	non-CR	CR	large_intestine	azd7762	CSL
MSH2	CHEK1	4436	1111	non-CR	CR	large_intestine	azd7762	CSL
ZFHX3	HDAC1	463	3065	non-CR	CR	large_intestine	parthenolide	CSL
NF2	CHEK1	4771	1111	non-CR	CR	large_intestine	azd7762	CSL
TBC1D25	CHEK1	4943	1111	non-CR	CR	large_intestine	azd7762	CSL
BOLA1	CHEK1	51027	1111	non-CR	CR	large_intestine	azd7762	CSL
ENPP1	CHEK1	5167	1111	non-CR	CR	large_intestine	azd7762	CSL
PLA2G4A	CHEK1	5321	1111	non-CR	CR	large_intestine	azd7762	CSL
PLAGL1	CHEK1	5325	1111	non-CR	CR	large_intestine	azd7762	CSL
PMS2	CDK2	5395	1017	non-CR	CR	large_intestine	dinaciclib	CSL
GEMIN8	CHEK1	54960	1111	non-CR	CR	large_intestine	azd7762	CSL
UBAP2	CHEK1	55833	1111	non-CR	CR	large_intestine	azd7762	CSL
PCDHGA5	CDK2	56110	1017	non-CR	CR	large_intestine	dinaciclib	CSL
PCDHA1	CDK2	56147	1017	non-CR	CR	large_intestine	bosutinib	CSL
PCDHA1	CDK2	56147	1017	non-CR	CR	large_intestine	dinaciclib	CSL
DDX24	CHEK1	57062	1111	non-CR	CR	large_intestine	azd7762	CSL
PBXIP1	CHEK1	57326	1111	non-CR	CR	large_intestine	azd7762	CSL
ZP4	CHEK1	57829	1111	non-CR	CR	large_intestine	azd7762	CSL
SCAF1	CHEK1	58506	1111	non-CR	CR	large_intestine	azd7762	CSL
EPS15L1	CHEK1	58513	1111	non-CR	CR	large_intestine	azd7762	CSL
KLHL12	ZHX2	59349	22882	non-CR	CR	large_intestine	sorafenib	CSL
LGR6	CHEK1	59352	1111	non-CR	CR	large_intestine	azd7762	CSL
CDH26	CHEK1	60437	1111	non-CR	CR	large_intestine	azd7762	CSL
BACH2	CHEK1	60468	1111	non-CR	CR	large_intestine	azd7762	CSL
SLC5A7	CDK2	60482	1017	non-CR	CR	large_intestine	dinaciclib	CSL
RP1	CDK5	6101	1020	non-CR	CR	large_intestine	dinaciclib	CSL
CFB	CHEK1	629	1111	non-CR	CR	large_intestine	azd7762	CSL
C17orf75	CHEK1	64149	1111	non-CR	CR	large_intestine	azd7762	CSL
CASD1	CDK2	64921	1017	non-CR	CR	large_intestine	dinaciclib	CSL
SLC2A4	CHEK1	6517	1111	non-CR	CR	large_intestine	azd7762	CSL
SLC8A1	CHEK1	6546	1111	non-CR	CR	large_intestine	azd7762	CSL
SNTB1	CHEK1	6641	1111	non-CR	CR	large_intestine	azd7762	CSL
SUPT5H	CHEK1	6829	1111	non-CR	CR	large_intestine	azd7762	CSL
TGM1	CHEK1	7051	1111	non-CR	CR	large_intestine	azd7762	CSL
TMPO	CHEK1	7112	1111	non-CR	CR	large_intestine	azd7762	CSL
TTC3	CHEK1	7267	1111	non-CR	CR	large_intestine	azd7762	CSL
CEACAM18	CHEK1	729767	1111	non-CR	CR	large_intestine	azd7762	CSL
PLEKHF1	MDM2	79156	4193	non-CR	CR	large_intestine	serdemetan	CSL
RIC3	CHEK1	79608	1111	non-CR	CR	large_intestine	azd7762	CSL
ATF7IP2	CHEK1	80063	1111	non-CR	CR	large_intestine	azd7762	CSL
SPHKAP	CHEK1	80309	1111	non-CR	CR	large_intestine	azd7762	CSL
TUBB1	CHEK1	81027	1111	non-CR	CR	large_intestine	azd7762	CSL
SLCO5A1	CHEK1	81796	1111	non-CR	CR	large_intestine	azd7762	CSL
COLQ	CHEK1	8292	1111	non-CR	CR	large_intestine	azd7762	CSL
HIST1H2BM	CHEK1	8342	1111	non-CR	CR	large_intestine	azd7762	CSL
DOHH	CHEK1	83475	1111	non-CR	CR	large_intestine	azd7762	CSL
FSD1L	CHEK1	83856	1111	non-CR	CR	large_intestine	azd7762	CSL
RASAL1	CHEK1	8437	1111	non-CR	CR	large_intestine	azd7762	CSL
CILP	PARP2	8483	10038	non-CR	CR	large_intestine	olaparib	CSL
TUBGCP6	CHEK1	85378	1111	non-CR	CR	large_intestine	azd7762	CSL
KNDC1	CHEK1	85442	1111	non-CR	CR	large_intestine	azd7762	CSL
TNKS	HDAC6	8658	10013	non-CR	CR	large_intestine	vorinostat	CSL
TRIM41	CHEK1	90933	1111	non-CR	CR	large_intestine	azd7762	CSL
USP10	CHEK1	9100	1111	non-CR	CR	large_intestine	azd7762	CSL
MYOT	CHEK1	9499	1111	non-CR	CR	large_intestine	azd7762	CSL
ZEB2	CHEK1	9839	1111	non-CR	CR	large_intestine	azd7762	CSL
MED13	CHEK1	9969	1111	non-CR	CR	large_intestine	azd7762	CSL
OPTN	JAK2	10133	3717	non-CR	CR	haematopoietic_and_lymphoid_tissue	ruxolitinib	CSL
ABCC2	HDAC8	1244	55869	non-CR	CR	haematopoietic_and_lymphoid_tissue	panobinostat	CSL
CUX2	CHEK1	23316	1111	non-CR	CR	haematopoietic_and_lymphoid_tissue	azd7762	CSL
NUP188	HDAC1	23511	3065	non-CR	CR	haematopoietic_and_lymphoid_tissue	parthenolide	CSL
GFRA1	MDM2	2674	4193	non-CR	CR	haematopoietic_and_lymphoid_tissue	serdemetan	CSL
GOLIM4	HDAC1	27333	3065	non-CR	CR	haematopoietic_and_lymphoid_tissue	vorinostat	CSL
HGD	JAK2	3081	3717	non-CR	CR	haematopoietic_and_lymphoid_tissue	ruxolitinib	CSL
ATP1A3	PARP1	478	142	non-CR	CR	haematopoietic_and_lymphoid_tissue	olaparib	CSL
OAS3	MDM2	4940	4193	non-CR	CR	haematopoietic_and_lymphoid_tissue	serdemetan	CSL
ST8SIA3	JAK2	51046	3717	non-CR	CR	haematopoietic_and_lymphoid_tissue	ruxolitinib	CSL
PCM1	JAK2	5108	3717	non-CR	CR	haematopoietic_and_lymphoid_tissue	ruxolitinib	CSL
EXD2	HDAC3	55218	8841	non-CR	CR	haematopoietic_and_lymphoid_tissue	panobinostat	CSL
THAP10	JAK2	56906	3717	non-CR	CR	haematopoietic_and_lymphoid_tissue	ruxolitinib	CSL
SENP7	JAK2	57337	3717	non-CR	CR	haematopoietic_and_lymphoid_tissue	ruxolitinib	CSL
COL20A1	PARP1	57642	142	non-CR	CR	haematopoietic_and_lymphoid_tissue	talazoparib	CSL
FAM111A	JAK2	63901	3717	non-CR	CR	haematopoietic_and_lymphoid_tissue	ruxolitinib	CSL
ABCG4	HDAC2	64137	3066	non-CR	CR	haematopoietic_and_lymphoid_tissue	entinostat	CSL
ABCG4	HDAC2	64137	3066	non-CR	CR	haematopoietic_and_lymphoid_tissue	vorinostat	CSL
TRAF6	HDAC2	7189	3066	non-CR	CR	haematopoietic_and_lymphoid_tissue	vorinostat	CSL
TRMT1L	HDAC1	81627	3065	non-CR	CR	haematopoietic_and_lymphoid_tissue	vorinostat	CSL
NUAK2	HDAC1	81788	3065	non-CR	CR	haematopoietic_and_lymphoid_tissue	vorinostat	CSL
FNDC1	CHEK1	84624	1111	non-CR	CR	haematopoietic_and_lymphoid_tissue	azd7762	CSL
ANGPTL1	HDAC7	9068	51564	non-CR	CR	haematopoietic_and_lymphoid_tissue	panobinostat	CSL
TBKBP1	CHEK1	9755	1111	non-CR	CR	haematopoietic_and_lymphoid_tissue	azd7762	CSL
LCMT2	HDAC6	9836	10013	non-CR	CR	haematopoietic_and_lymphoid_tissue	vorinostat	CSL
ANKRD36	PRKCB	375248	5579	non-CR	CR	central_nervous_system	tamoxifen	CSL
PIK3CA	AURKA	5290	6790	non-CR	CR	central_nervous_system	alisertib	CSL
SORBS2	CHEK1	8470	1111	non-CR	CR	central_nervous_system	azd7762	CSL
ADARB1	HDAC5	104	10014	non-CR	CR	lung	panobinostat	CSL
CHN2	ZHX2	1124	22882	non-CR	CR	lung	plx4720	CSL
TRUB1	HDAC2	142940	3066	non-CR	CR	lung	vorinostat	CSL
CFAP52	HDAC2	146845	3066	non-CR	CR	lung	panobinostat	CSL
CFAP52	HDAC2	146845	3066	non-CR	CR	lung	vorinostat	CSL
YDJC	HDAC8	150223	55869	non-CR	CR	lung	vorinostat	CSL
BRINP1	HDAC2	1620	3066	non-CR	CR	lung	entinostat	CSL
UBR1	HDAC4	197131	9759	non-CR	CR	lung	panobinostat	CSL
SPAG17	AURKA	200162	6790	non-CR	CR	lung	alisertib	CSL
ERG	PRKCA	2078	5578	non-CR	CR	lung	tamoxifen	CSL
PLCH1	HDAC11	23007	79885	non-CR	CR	lung	panobinostat	CSL
WDTC1	AURKB	23038	9212	non-CR	CR	lung	alisertib	CSL
HIC2	AURKA	23119	6790	non-CR	CR	lung	alisertib	CSL
HIC2	AURKB	23119	9212	non-CR	CR	lung	alisertib	CSL
NEDD4L	HDAC1	23327	3065	non-CR	CR	lung	belinostat	CSL
SLC7A8	HDAC2	23428	3066	non-CR	CR	lung	panobinostat	CSL
ABCA6	PARP3	23460	10039	non-CR	CR	lung	olaparib	CSL
CD2AP	HDAC2	23607	3066	non-CR	CR	lung	entinostat	CSL
GBGT1	AURKB	26301	9212	non-CR	CR	lung	alisertib	CSL
ZNF454	HDAC1	285676	3065	non-CR	CR	lung	vorinostat	CSL
IFT81	PARP1	28981	142	non-CR	CR	lung	talazoparib	CSL
PACSIN3	AURKB	29763	9212	non-CR	CR	lung	alisertib	CSL
BIRC3	CHEK1	330	1111	non-CR	CR	lung	azd7762	CSL
IRS1	HDAC1	3667	3065	non-CR	CR	lung	vorinostat	CSL
IRS1	HDAC8	3667	55869	non-CR	CR	lung	vorinostat	CSL
ITIH2	HDAC8	3698	55869	non-CR	CR	lung	panobinostat	CSL
LHFPL4	AURKB	375323	9212	non-CR	CR	lung	alisertib	CSL
KRTAP10-1	AURKB	386677	9212	non-CR	CR	lung	alisertib	CSL
OR5T1	HDAC4	390155	9759	non-CR	CR	lung	panobinostat	CSL
AFDN	HDAC8	4301	55869	non-CR	CR	lung	panobinostat	CSL
AFDN	HDAC4	4301	9759	non-CR	CR	lung	panobinostat	CSL
OAS3	CDK2	4940	1017	non-CR	CR	lung	dinaciclib	CSL
OXCT1	HDAC2	5019	3066	non-CR	CR	lung	vorinostat	CSL
OXCT1	HDAC9	5019	9734	non-CR	CR	lung	vorinostat	CSL
ATP6V0A4	ZHX2	50617	22882	non-CR	CR	lung	plx4720	CSL
IL20RA	AURKB	53832	9212	non-CR	CR	lung	alisertib	CSL
UGT1A9	CHEK1	54600	1111	non-CR	CR	lung	azd7762	CSL
ETNK1	AURKB	55500	9212	non-CR	CR	lung	alisertib	CSL
PCDH19	ZHX2	57526	22882	non-CR	CR	lung	sorafenib	CSL
CCAR2	AURKB	57805	9212	non-CR	CR	lung	alisertib	CSL
PVR	AURKB	5817	9212	non-CR	CR	lung	alisertib	CSL
MAP4K2	AURKB	5871	9212	non-CR	CR	lung	alisertib	CSL
C12orf10	AURKB	60314	9212	non-CR	CR	lung	alisertib	CSL
ZNF106	HDAC1	64397	3065	non-CR	CR	lung	panobinostat	CSL
ZNF106	HDAC1	64397	3065	non-CR	CR	lung	vorinostat	CSL
SRP54	HDAC10	6729	83933	non-CR	CR	lung	panobinostat	CSL
SSTR4	HDAC3	6754	8841	non-CR	CR	lung	vorinostat	CSL
SULT1A1	CDK2	6817	1017	non-CR	CR	lung	dinaciclib	CSL
ZNF227	AURKB	7770	9212	non-CR	CR	lung	alisertib	CSL
FLAD1	RPS6KA3	80308	6197	non-CR	CR	lung	cmk	CSL
RTBDN	HDAC2	83546	3066	non-CR	CR	lung	panobinostat	CSL
NOP14	HDAC1	8602	3065	non-CR	CR	lung	entinostat	CSL
NOP14	HDAC1	8602	3065	non-CR	CR	lung	vorinostat	CSL
NAPG	HDAC3	8774	8841	non-CR	CR	lung	vorinostat	CSL
RHOT2	HDAC3	89941	8841	non-CR	CR	lung	vorinostat	CSL
SLC16A7	AURKB	9194	9212	non-CR	CR	lung	alisertib	CSL
RIPOR2	AURKB	9750	9212	non-CR	CR	lung	alisertib	CSL
CDK11B	HDAC8	984	55869	non-CR	CR	lung	panobinostat	CSL
CDK11B	HDAC8	984	55869	non-CR	CR	lung	vorinostat	CSL
KIAA1211	CDK2	57482	1017	non-CR	CR	oesophagus	bosutinib	CSL
PALB2	CDK2	79728	1017	non-CR	CR	oesophagus	bosutinib	CSL
UNC5C	CHEK1	8633	1111	non-CR	CR	oesophagus	azd7762	CSL
FRY	HDAC3	10129	8841	non-CR	CR	endometrium	panobinostat	CSL
UNC13B	HDAC3	10497	8841	non-CR	CR	endometrium	vorinostat	CSL
DSPP	HDAC6	1834	10013	non-CR	CR	endometrium	entinostat	CSL
GABRG2	HDAC3	2566	8841	non-CR	CR	endometrium	vorinostat	CSL
GABRG3	TOP2A	2567	7153	non-CR	CR	endometrium	doxorubicin	CSL
EYS	TOP2A	346007	7153	non-CR	CR	endometrium	teniposide	CSL
PDE3A	HDAC3	5139	8841	non-CR	CR	endometrium	entinostat	CSL
ROBO2	ZHX2	6092	22882	non-CR	CR	endometrium	sorafenib	CSL
XPO4	HDAC1	64328	3065	non-CR	CR	endometrium	vorinostat	CSL
ENTPD1	HDAC3	953	8841	non-CR	CR	endometrium	vorinostat	CSL
NRG2	TOP2A	9542	7153	non-CR	CR	endometrium	doxorubicin	CSL
NRG2	TOP2A	9542	7153	non-CR	CR	endometrium	etoposide	CSL
FAM131A	PRKCA	131408	5578	non-CR	CR	breast	tamoxifen	CSL
SVOPL	ZHX2	136306	22882	non-CR	CR	breast	sorafenib	CSL
ABCA13	HDAC11	154664	79885	non-CR	CR	breast	panobinostat	CSL
ADGRA3	PRKCA	166647	5578	non-CR	CR	breast	tamoxifen	CSL
TTLL5	HDAC2	23093	3066	non-CR	CR	breast	vorinostat	CSL
CSTF2T	HDAC6	23283	10013	non-CR	CR	breast	vorinostat	CSL
SIK3	HDAC9	23387	9734	non-CR	CR	breast	vorinostat	CSL
ABCA6	HDAC4	23460	9759	non-CR	CR	breast	panobinostat	CSL
ASPM	HDAC3	259266	8841	non-CR	CR	breast	belinostat	CSL
ASPM	HDAC3	259266	8841	non-CR	CR	breast	vorinostat	CSL
DISC1	HDAC9	27185	9734	non-CR	CR	breast	panobinostat	CSL
NT5C	HDAC4	30833	9759	non-CR	CR	breast	panobinostat	CSL
AR	HDAC3	367	8841	non-CR	CR	breast	belinostat	CSL
AR	HDAC3	367	8841	non-CR	CR	breast	panobinostat	CSL
AR	HDAC3	367	8841	non-CR	CR	breast	vorinostat	CSL
TOPAZ1	HDAC7	375337	51564	non-CR	CR	breast	panobinostat	CSL
MUC4	HDAC9	4585	9734	non-CR	CR	breast	panobinostat	CSL
TRMO	PRKCA	51531	5578	non-CR	CR	breast	tamoxifen	CSL
CRTAC1	PRKCA	55118	5578	non-CR	CR	breast	tamoxifen	CSL
KCNK13	PRKCA	56659	5578	non-CR	CR	breast	tamoxifen	CSL
PTPRA	HDAC2	5786	3066	non-CR	CR	breast	belinostat	CSL
SLIT1	CHEK1	6585	1111	non-CR	CR	breast	azd7762	CSL
ARHGAP28	PARP1	79822	142	non-CR	CR	breast	talazoparib	CSL
KIAA0586	PRKCA	9786	5578	non-CR	CR	breast	tamoxifen	CSL
SLC16A14	HDAC7	151473	51564	non-CR	CR	pancreas	panobinostat	CSL
SLC16A14	HDAC4	151473	9759	non-CR	CR	pancreas	panobinostat	CSL
CIC	BCL2L1	23152	598	CR	non-CR	stomach	obatoclax	CSL
ZNF217	BCL2L1	7764	598	CR	non-CR	stomach	navitoclax	CSL
FXR1	AKT1	8087	207	CR	non-CR	stomach	at7867	CSL
NCOA6	HDAC1	23054	3065	CR	CR	ovary	panobinostat	CSL
CHD1	ABL1	1105	25	CR	non-CR	ovary	dasatinib	CSL
CHD1	HCK	1105	3055	CR	non-CR	ovary	dasatinib	CSL
ZNF532	NAE1	55205	8883	CR	non-CR	ovary	pevonedistat	CSL
KDM5A	PIK3R1	5927	5295	CR	non-CR	ovary	dactolisib	CSL
BCORL1	ABL2	63035	27	CR	non-CR	ovary	dasatinib	CSL
SMARCA4	FLT1	6597	2321	CR	non-CR	ovary	axitinib	CSL
SMARCA4	FLT1	6597	2321	CR	non-CR	ovary	foretinib	CSL
SMARCA4	FLT1	6597	2321	CR	non-CR	ovary	pazopanib	CSL
SMARCA4	FLT1	6597	2321	CR	non-CR	ovary	sorafenib	CSL
SMARCA4	FNTA	6597	2339	CR	non-CR	ovary	tipifarnib	CSL
SMARCA4	MCL1	6597	4170	CR	non-CR	ovary	obatoclax	CSL
SMARCA4	NDUFS2	6597	4720	CR	non-CR	ovary	doxorubicin	CSL
ZNF711	ABCB1	7552	5243	CR	non-CR	ovary	erlotinib	CSL
NCOA1	FLT1	8648	2321	CR	non-CR	ovary	pazopanib	CSL
NCOA1	FLT4	8648	2324	CR	non-CR	ovary	pazopanib	CSL
TAF1L	TUBB8	138474	347688	CR	non-CR	skin	paclitaxel	CSL
GABRG1	CYP2C9	2565	1559	CR	non-CR	skin	paclitaxel	CSL
MEN1	ABCC10	4221	89845	CR	non-CR	skin	methotrexate	CSL
HDAC7	PIK3CB	51564	5291	CR	non-CR	skin	azd6482	CSL
EMSY	BCL2L1	56946	598	CR	non-CR	skin	navitoclax	CSL
PHF12	BCL2L2	57649	599	CR	non-CR	skin	navitoclax	CSL
TP53	CHEK2	7157	11200	CR	non-CR	skin	azd7762	CSL
TP53	TUBA1A	7157	7846	CR	non-CR	skin	docetaxel	CSL
TP53	TUBA1A	7157	7846	CR	non-CR	skin	vinblastine	CSL
ELP1	TUBB4B	8518	10383	CR	non-CR	skin	docetaxel	CSL
DZIP3	TUBB	9666	203068	CR	non-CR	skin	vincristine	CSL
AEBP2	CHEK1	121536	1111	CR	CR	large_intestine	azd7762	CSL
BRD4	CHEK1	23476	1111	CR	CR	large_intestine	azd7762	CSL
LBR	CHEK1	3930	1111	CR	CR	large_intestine	azd7762	CSL
UBR5	CHEK1	51366	1111	CR	CR	large_intestine	azd7762	CSL
TRIM33	CHEK1	51592	1111	CR	CR	large_intestine	azd7762	CSL
KAT14	CHEK1	57325	1111	CR	CR	large_intestine	azd7762	CSL
CHAF1A	SLC31A1	10036	1317	CR	non-CR	large_intestine	cisplatin	CSL
CHAF1A	POLD1	10036	5424	CR	non-CR	large_intestine	cytarabine	CSL
SYNCRIP	TUBB2A	10492	7280	CR	non-CR	large_intestine	paclitaxel	CSL
CARM1	ABCB11	10498	8647	CR	non-CR	large_intestine	vinblastine	CSL
MYBBP1A	RXRG	10514	6258	CR	non-CR	large_intestine	bexarotene	CSL
CHD2	TUBA1B	1106	10376	CR	non-CR	large_intestine	docetaxel	CSL
CHD2	TUBA1B	1106	10376	CR	non-CR	large_intestine	vinblastine	CSL
CHD2	TUBB8	1106	347688	CR	non-CR	large_intestine	docetaxel	CSL
CHD2	TUBB8	1106	347688	CR	non-CR	large_intestine	vinblastine	CSL
CHD2	PSMB7	1106	5695	CR	non-CR	large_intestine	bortezomib	CSL
CHD3	TUBA1B	1107	10376	CR	non-CR	large_intestine	vinblastine	CSL
CHD3	NT5E	1107	4907	CR	non-CR	large_intestine	cytarabine	CSL
CHD4	TUBA1B	1108	10376	CR	non-CR	large_intestine	docetaxel	CSL
CHD4	TUBA1B	1108	10376	CR	non-CR	large_intestine	vinblastine	CSL
CHD4	TUBA1B	1108	10376	CR	non-CR	large_intestine	vincristine	CSL
CHD4	TUBB6	1108	84617	CR	non-CR	large_intestine	docetaxel	CSL
CHD4	TUBB6	1108	84617	CR	non-CR	large_intestine	vinblastine	CSL
CHD4	TUBB6	1108	84617	CR	non-CR	large_intestine	vincristine	CSL
CIT	TUBA1B	11113	10376	CR	non-CR	large_intestine	vinblastine	CSL
CIT	DCK	11113	1633	CR	non-CR	large_intestine	cytarabine	CSL
CIT	NT5E	11113	4907	CR	non-CR	large_intestine	cytarabine	CSL
CIT	SRC	11113	6714	CR	non-CR	large_intestine	bosutinib	CSL
AEBP2	TUBB4B	121536	10383	CR	non-CR	large_intestine	docetaxel	CSL
AEBP2	TUBB4B	121536	10383	CR	non-CR	large_intestine	paclitaxel	CSL
AEBP2	TUBB4B	121536	10383	CR	non-CR	large_intestine	vinblastine	CSL
CREBBP	TUBA1B	1387	10376	CR	non-CR	large_intestine	vinblastine	CSL
CREBBP	TUBA1B	1387	10376	CR	non-CR	large_intestine	vincristine	CSL
CREBBP	TUBA4A	1387	7277	CR	non-CR	large_intestine	vinblastine	CSL
CREBBP	TUBA4A	1387	7277	CR	non-CR	large_intestine	vincristine	CSL
ARID2	FLT3	196528	2322	CR	non-CR	large_intestine	quizartinib	CSL
ZBTB7C	JUN	201501	3725	CR	non-CR	large_intestine	vinblastine	CSL
EP300	MAP2	2033	4133	CR	non-CR	large_intestine	docetaxel	CSL
EP300	MAP2	2033	4133	CR	non-CR	large_intestine	paclitaxel	CSL
EP300	POLD1	2033	5424	CR	non-CR	large_intestine	cytarabine	CSL
MECOM	CYP1A2	2122	1544	CR	non-CR	large_intestine	sorafenib	CSL
EZH2	PRKCH	2146	5583	CR	non-CR	large_intestine	midostaurin	CSL
BPTF	ABCB11	2186	8647	CR	non-CR	large_intestine	vincristine	CSL
ZHX2	TUBB	22882	203068	CR	non-CR	large_intestine	docetaxel	CSL
SCMH1	JUN	22955	3725	CR	non-CR	large_intestine	vinblastine	CSL
PAXIP1	TUBA1B	22976	10376	CR	non-CR	large_intestine	docetaxel	CSL
PAXIP1	TUBA1B	22976	10376	CR	non-CR	large_intestine	vinblastine	CSL
PAXIP1	TUBA1B	22976	10376	CR	non-CR	large_intestine	vincristine	CSL
SPEN	RET	23013	5979	CR	non-CR	large_intestine	sorafenib	CSL
PDS5B	POLA1	23047	5422	CR	non-CR	large_intestine	cytarabine	CSL
PDS5A	ABCB11	23244	8647	CR	non-CR	large_intestine	paclitaxel	CSL
ZBTB38	SRC	253461	6714	CR	non-CR	large_intestine	bosutinib	CSL
GABRG1	TUBB6	2565	84617	CR	non-CR	large_intestine	vinblastine	CSL
GABRG1	ABCB11	2565	8647	CR	non-CR	large_intestine	vinblastine	CSL
SHPRH	TUBE1	257218	51175	CR	non-CR	large_intestine	vinblastine	CSL
CHD5	TUBA1B	26038	10376	CR	non-CR	large_intestine	docetaxel	CSL
CHD5	TUBA1B	26038	10376	CR	non-CR	large_intestine	vinblastine	CSL
CHD5	TUBA1C	26038	84790	CR	non-CR	large_intestine	docetaxel	CSL
CHD5	TUBA1C	26038	84790	CR	non-CR	large_intestine	vinblastine	CSL
EPC2	BCL2	26122	596	CR	non-CR	large_intestine	docetaxel	CSL
PHF19	DHFR	26147	1719	CR	non-CR	large_intestine	methotrexate	CSL
SND1	TUBB	27044	203068	CR	non-CR	large_intestine	docetaxel	CSL
SND1	TUBB	27044	203068	CR	non-CR	large_intestine	vinblastine	CSL
SND1	TUBB	27044	203068	CR	non-CR	large_intestine	vinorelbine	CSL
SND1	TUBB2A	27044	7280	CR	non-CR	large_intestine	docetaxel	CSL
SND1	TUBB2A	27044	7280	CR	non-CR	large_intestine	vinblastine	CSL
MSH6	MAP2	2956	4133	CR	non-CR	large_intestine	docetaxel	CSL
MSH6	ATP7A	2956	538	CR	non-CR	large_intestine	cisplatin	CSL
UBN1	PIK3CB	29855	5291	CR	non-CR	large_intestine	azd6482	CSL
BAZ2B	SLC31A1	29994	1317	CR	non-CR	large_intestine	cisplatin	CSL
HDAC1	TUBB	3065	203068	CR	non-CR	large_intestine	docetaxel	CSL
HDAC1	TUBB	3065	203068	CR	non-CR	large_intestine	paclitaxel	CSL
HDAC1	TUBB	3065	203068	CR	non-CR	large_intestine	vinblastine	CSL
AIRE	NT5E	326	4907	CR	non-CR	large_intestine	cytarabine	CSL
JARID2	ABCB11	3720	8647	CR	non-CR	large_intestine	vinblastine	CSL
KMT2A	FLT3	4297	2322	CR	non-CR	large_intestine	sorafenib	CSL
MYO1C	SLC31A1	4641	1317	CR	non-CR	large_intestine	cisplatin	CSL
PHF20L1	TUBA1B	51105	10376	CR	non-CR	large_intestine	docetaxel	CSL
PHF20L1	TUBA1B	51105	10376	CR	non-CR	large_intestine	vinblastine	CSL
UBR5	TUBA1B	51366	10376	CR	non-CR	large_intestine	docetaxel	CSL
UBR5	TUBA1B	51366	10376	CR	non-CR	large_intestine	paclitaxel	CSL
UBR5	TUBA1B	51366	10376	CR	non-CR	large_intestine	vinblastine	CSL
UBR5	TUBA1B	51366	10376	CR	non-CR	large_intestine	vincristine	CSL
UBR5	MAPK8	51366	5599	CR	non-CR	large_intestine	as601245	CSL
UBR5	ABCB11	51366	8647	CR	non-CR	large_intestine	paclitaxel	CSL
UBR5	ABCB11	51366	8647	CR	non-CR	large_intestine	vinblastine	CSL
UBR5	ABCB11	51366	8647	CR	non-CR	large_intestine	vincristine	CSL
PRKAG2	TUBB8	51422	347688	CR	non-CR	large_intestine	vinblastine	CSL
PRKAG2	JUN	51422	3725	CR	non-CR	large_intestine	vinblastine	CSL
SFMBT1	GSK3A	51460	2931	CR	non-CR	large_intestine	sb216763	CSL
PADI3	ABCC1	51702	4363	CR	non-CR	large_intestine	etoposide	CSL
PADI3	ABCC1	51702	4363	CR	non-CR	large_intestine	paclitaxel	CSL
PHF2	TOP1	5253	7150	CR	non-CR	large_intestine	camptothecin	CSL
ING3	CYP2C9	54556	1559	CR	non-CR	large_intestine	bexarotene	CSL
PPM1G	TUBB2A	5496	7280	CR	non-CR	large_intestine	paclitaxel	CSL
PPM1G	ABCC10	5496	89845	CR	non-CR	large_intestine	cytarabine	CSL
PPM1G	ABCC10	5496	89845	CR	non-CR	large_intestine	paclitaxel	CSL
SETD5	TUBA1B	55209	10376	CR	non-CR	large_intestine	vinblastine	CSL
ELP2	SLC31A1	55250	1317	CR	non-CR	large_intestine	cisplatin	CSL
ELP2	MPO	55250	4353	CR	non-CR	large_intestine	cisplatin	CSL
MIS18BP1	SLC31A1	55320	1317	CR	non-CR	large_intestine	cisplatin	CSL
PRKAA1	ABCC1	5562	4363	CR	non-CR	large_intestine	methotrexate	CSL
PRKAB1	MAP4	5564	4134	CR	non-CR	large_intestine	docetaxel	CSL
ATF7IP	MAPK8	55729	5599	CR	non-CR	large_intestine	as601245	CSL
PRKCA	TOP1	5578	7150	CR	non-CR	large_intestine	camptothecin	CSL
PRKCD	CSF1R	5580	1436	CR	non-CR	large_intestine	linifanib	CSL
PRKCD	SRC	5580	6714	CR	non-CR	large_intestine	bosutinib	CSL
HR	TUBB	55806	203068	CR	non-CR	large_intestine	docetaxel	CSL
HR	TUBB	55806	203068	CR	non-CR	large_intestine	vinblastine	CSL
PKN1	POLA1	5585	5422	CR	non-CR	large_intestine	gemcitabine	CSL
RNF20	MAPK8	56254	5599	CR	non-CR	large_intestine	as601245	CSL
KAT14	POLA1	57325	5422	CR	non-CR	large_intestine	gemcitabine	CSL
ZFAT	TUBA1B	57623	10376	CR	non-CR	large_intestine	docetaxel	CSL
ZFAT	TUBA1B	57623	10376	CR	non-CR	large_intestine	paclitaxel	CSL
ZFAT	TUBA1B	57623	10376	CR	non-CR	large_intestine	vinblastine	CSL
ZFAT	POLD1	57623	5424	CR	non-CR	large_intestine	cytarabine	CSL
EP400	POLD1	57634	5424	CR	non-CR	large_intestine	cytarabine	CSL
CHD8	TUBA1B	57680	10376	CR	non-CR	large_intestine	docetaxel	CSL
CHD8	TUBA1B	57680	10376	CR	non-CR	large_intestine	vinblastine	CSL
CHD8	ATP7A	57680	538	CR	non-CR	large_intestine	cisplatin	CSL
CHD8	BCHE	57680	590	CR	non-CR	large_intestine	cisplatin	CSL
CHD8	TUBB2A	57680	7280	CR	non-CR	large_intestine	docetaxel	CSL
CHD8	TUBB2A	57680	7280	CR	non-CR	large_intestine	vinblastine	CSL
PRDM15	FNTB	63977	2342	CR	non-CR	large_intestine	tipifarnib	CSL
NSD1	TUBA1A	64324	7846	CR	non-CR	large_intestine	paclitaxel	CSL
SMARCA1	DCK	6594	1633	CR	non-CR	large_intestine	cytarabine	CSL
SMARCC2	POLA1	6601	5422	CR	non-CR	large_intestine	cytarabine	CSL
BRCA2	TUBA1B	675	10376	CR	non-CR	large_intestine	vinblastine	CSL
BRCA2	TUBA1B	675	10376	CR	non-CR	large_intestine	vincristine	CSL
BRCA2	NT5E	675	4907	CR	non-CR	large_intestine	cytarabine	CSL
AURKA	TUBA1C	6790	84790	CR	non-CR	large_intestine	docetaxel	CSL
BUB1	TUBA3D	699	113457	CR	non-CR	large_intestine	vincristine	CSL
TOP2A	POLD1	7153	5424	CR	non-CR	large_intestine	gemcitabine	CSL
TOP2A	PSMA4	7153	5685	CR	non-CR	large_intestine	bortezomib	CSL
TOP2A	PSMA7	7153	5688	CR	non-CR	large_intestine	bortezomib	CSL
TP53	NFKB1	7157	4790	CR	non-CR	large_intestine	parthenolide	CSL
NSD2	MAP2	7468	4133	CR	non-CR	large_intestine	docetaxel	CSL
PRDM2	JUN	7799	3725	CR	non-CR	large_intestine	vinblastine	CSL
BRPF1	MAPK8	7862	5599	CR	non-CR	large_intestine	as601245	CSL
BRPF1	ABCB11	7862	8647	CR	non-CR	large_intestine	vincristine	CSL
DEK	CDA	7913	978	CR	non-CR	large_intestine	cytarabine	CSL
BRCC3	TUBA1B	79184	10376	CR	non-CR	large_intestine	paclitaxel	CSL
BRCC3	TUBA1B	79184	10376	CR	non-CR	large_intestine	vinblastine	CSL
BRCC3	JUN	79184	3725	CR	non-CR	large_intestine	vinblastine	CSL
EHMT1	TUBA1B	79813	10376	CR	non-CR	large_intestine	docetaxel	CSL
EHMT1	TUBA1B	79813	10376	CR	non-CR	large_intestine	vinblastine	CSL
EHMT1	TUBA1B	79813	10376	CR	non-CR	large_intestine	vincristine	CSL
EHMT1	TUBA1C	79813	84790	CR	non-CR	large_intestine	docetaxel	CSL
EHMT1	TUBA1C	79813	84790	CR	non-CR	large_intestine	vinblastine	CSL
EHMT1	TUBA1C	79813	84790	CR	non-CR	large_intestine	vincristine	CSL
EHMT1	ABCB11	79813	8647	CR	non-CR	large_intestine	vinblastine	CSL
EHMT1	ABCB11	79813	8647	CR	non-CR	large_intestine	vincristine	CSL
CAMKMT	EGFR	79823	1956	CR	non-CR	large_intestine	lapatinib	CSL
ZMYM1	TUBA1B	79830	10376	CR	non-CR	large_intestine	vincristine	CSL
ZMYM1	TUBA4A	79830	7277	CR	non-CR	large_intestine	vincristine	CSL
KDM8	ATP7A	79831	538	CR	non-CR	large_intestine	cisplatin	CSL
CHD9	MAPK8	80205	5599	CR	non-CR	large_intestine	as601245	CSL
CHD9	NR1I2	80205	8856	CR	non-CR	large_intestine	docetaxel	CSL
CHD9	NR1I2	80205	8856	CR	non-CR	large_intestine	paclitaxel	CSL
ASXL3	RET	80816	5979	CR	non-CR	large_intestine	sorafenib	CSL
KMT2D	TUBA1B	8085	10376	CR	non-CR	large_intestine	paclitaxel	CSL
KMT2D	TUBA1B	8085	10376	CR	non-CR	large_intestine	vinblastine	CSL
KMT2D	TUBB2B	8085	347733	CR	non-CR	large_intestine	paclitaxel	CSL
KMT2D	TUBB2B	8085	347733	CR	non-CR	large_intestine	vinblastine	CSL
KDM5C	POLD1	8242	5424	CR	non-CR	large_intestine	cytarabine	CSL
KDM5C	POLD1	8242	5424	CR	non-CR	large_intestine	gemcitabine	CSL
SMC1A	SLC31A1	8243	1317	CR	non-CR	large_intestine	cisplatin	CSL
ARID1A	TUBA1B	8289	10376	CR	non-CR	large_intestine	vinblastine	CSL
ARID1A	TUBA1B	8289	10376	CR	non-CR	large_intestine	vincristine	CSL
ARID1A	CMPK1	8289	51727	CR	non-CR	large_intestine	gemcitabine	CSL
ARID1A	ABCB11	8289	8647	CR	non-CR	large_intestine	vinblastine	CSL
ARID1A	ABCB11	8289	8647	CR	non-CR	large_intestine	vincristine	CSL
TRRAP	MAP2	8295	4133	CR	non-CR	large_intestine	docetaxel	CSL
TRRAP	MAP2	8295	4133	CR	non-CR	large_intestine	paclitaxel	CSL
ZRANB3	TUBA1B	84083	10376	CR	non-CR	large_intestine	paclitaxel	CSL
ZRANB3	TUBA1B	84083	10376	CR	non-CR	large_intestine	vinblastine	CSL
TTF2	POLD1	8458	5424	CR	non-CR	large_intestine	cytarabine	CSL
KDM2B	NT5E	84678	4907	CR	non-CR	large_intestine	cytarabine	CSL
KDM2B	NR1I2	84678	8856	CR	non-CR	large_intestine	docetaxel	CSL
OGT	FLT3	8473	2322	CR	non-CR	large_intestine	sorafenib	CSL
OGT	ABCB11	8473	8647	CR	non-CR	large_intestine	paclitaxel	CSL
RIOX2	ABCB11	84864	8647	CR	non-CR	large_intestine	vinblastine	CSL
RIOX2	ABCB11	84864	8647	CR	non-CR	large_intestine	vincristine	CSL
MASTL	POLA1	84930	5422	CR	non-CR	large_intestine	gemcitabine	CSL
NCOA1	ATP7A	8648	538	CR	non-CR	large_intestine	cisplatin	CSL
NCOA1	POLA1	8648	5422	CR	non-CR	large_intestine	cytarabine	CSL
MBD2	FNTB	8932	2342	CR	non-CR	large_intestine	tipifarnib	CSL
MBD2	CMPK1	8932	51727	CR	non-CR	large_intestine	gemcitabine	CSL
NEK9	ABCC1	91754	4363	CR	non-CR	large_intestine	paclitaxel	CSL
DDX21	KDR	9188	3791	CR	non-CR	large_intestine	sorafenib	CSL
MTA2	NT5E	9219	4907	CR	non-CR	large_intestine	cytarabine	CSL
FXR2	NR1I2	9513	8856	CR	non-CR	large_intestine	docetaxel	CSL
NCOR1	TUBA1B	9611	10376	CR	non-CR	large_intestine	docetaxel	CSL
NCOR1	TUBA1B	9611	10376	CR	non-CR	large_intestine	vinblastine	CSL
NCOR1	POLA1	9611	5422	CR	non-CR	large_intestine	cytarabine	CSL
NCOR2	SLC31A1	9612	1317	CR	non-CR	large_intestine	cisplatin	CSL
ZNF516	CDA	9658	978	CR	non-CR	large_intestine	cytarabine	CSL
SETDB1	PIK3CA	9869	5290	CR	non-CR	large_intestine	dactolisib	CSL
TOX4	CYP2C8	9878	1558	CR	non-CR	large_intestine	dabrafenib	CSL
USP15	TUBB2B	9958	347733	CR	non-CR	large_intestine	vinblastine	CSL
USP15	TUBB2A	9958	7280	CR	non-CR	large_intestine	vinblastine	CSL
EXOSC4	JAK2	54512	3717	CR	CR	haematopoietic_and_lymphoid_tissue	ruxolitinib	CSL
USP7	HDAC1	7874	3065	CR	CR	haematopoietic_and_lymphoid_tissue	vorinostat	CSL
CTCF	POLE	10664	5426	CR	non-CR	haematopoietic_and_lymphoid_tissue	cytarabine	CSL
DAPK3	POLE	1613	5426	CR	non-CR	haematopoietic_and_lymphoid_tissue	cytarabine	CSL
ZHX2	DCTD	22882	1635	CR	non-CR	haematopoietic_and_lymphoid_tissue	cytarabine	CSL
SIRT1	POLE	23411	5426	CR	non-CR	haematopoietic_and_lymphoid_tissue	cytarabine	CSL
ARID4B	DCK	51742	1633	CR	non-CR	haematopoietic_and_lymphoid_tissue	nelarabine	CSL
ATR	TUBE1	545	51175	CR	non-CR	haematopoietic_and_lymphoid_tissue	vinblastine	CSL
NSD3	SOD1	54904	6647	CR	non-CR	haematopoietic_and_lymphoid_tissue	cisplatin	CSL
CHD8	ABCC2	57680	1244	CR	non-CR	haematopoietic_and_lymphoid_tissue	vinblastine	CSL
CHD8	TUBB8	57680	347688	CR	non-CR	haematopoietic_and_lymphoid_tissue	vinblastine	CSL
CHD8	TUBA3C	57680	7278	CR	non-CR	haematopoietic_and_lymphoid_tissue	vinblastine	CSL
TNP2	LIG1	7142	3978	CR	non-CR	haematopoietic_and_lymphoid_tissue	bleomycin	CSL
ZMYM2	POLE	7750	5426	CR	non-CR	haematopoietic_and_lymphoid_tissue	cytarabine	CSL
BAG6	POLE	7917	5426	CR	non-CR	haematopoietic_and_lymphoid_tissue	cytarabine	CSL
CHD3	CYP3A4	1107	1576	CR	non-CR	central_nervous_system	topotecan	CSL
BAZ2A	KIT	11176	3815	CR	non-CR	central_nervous_system	foretinib	CSL
BAZ2A	MET	11176	4233	CR	non-CR	central_nervous_system	crizotinib	CSL
BAZ2A	MET	11176	4233	CR	non-CR	central_nervous_system	foretinib	CSL
MECOM	BRAF	2122	673	CR	non-CR	central_nervous_system	plx4720	CSL
SPEN	PSMA2	23013	5683	CR	non-CR	central_nervous_system	bortezomib	CSL
PADI3	PSMB10	51702	5699	CR	non-CR	central_nervous_system	bortezomib	CSL
BRWD1	ABCC2	54014	1244	CR	non-CR	central_nervous_system	cisplatin	CSL
BRWD1	SLC29A1	54014	2030	CR	non-CR	central_nervous_system	gemcitabine	CSL
PHIP	CYP1A2	55023	1544	CR	non-CR	central_nervous_system	bortezomib	CSL
PHIP	CYP1A2	55023	1544	CR	non-CR	central_nervous_system	pazopanib	CSL
PHIP	PSMB5	55023	5693	CR	non-CR	central_nervous_system	bortezomib	CSL
NAT10	ABCB1	55226	5243	CR	non-CR	central_nervous_system	mitomycin	CSL
TP53	KIT	7157	3815	CR	non-CR	central_nervous_system	dasatinib	CSL
PRDM2	BCL2L1	7799	598	CR	non-CR	central_nervous_system	navitoclax	CSL
SETD6	CYP19A1	79918	1588	CR	non-CR	central_nervous_system	tamoxifen	CSL
DNMT1	CHEK1	1786	1111	CR	CR	lung	azd7762	CSL
NSD3	HDAC6	54904	10013	CR	CR	lung	panobinostat	CSL
NSD3	HDAC1	54904	3065	CR	CR	lung	panobinostat	CSL
TP53BP1	HDAC2	7158	3066	CR	CR	lung	entinostat	CSL
TP53BP1	HDAC2	7158	3066	CR	CR	lung	panobinostat	CSL
SMYD5	ABCB1	10322	5243	CR	non-CR	lung	erlotinib	CSL
PSIP1	CYP2D6	11168	1565	CR	non-CR	lung	pyrimethamine	CSL
PSIP1	GSTP1	11168	2950	CR	non-CR	lung	etoposide	CSL
CSNK2A1	TUBE1	1457	51175	CR	non-CR	lung	vinblastine	CSL
DDB2	FLT4	1643	2324	CR	non-CR	lung	sorafenib	CSL
DDB2	RAF1	1643	5894	CR	non-CR	lung	sorafenib	CSL
DDB2	BRAF	1643	673	CR	non-CR	lung	sorafenib	CSL
EYA4	TUBA1B	2070	10376	CR	non-CR	lung	docetaxel	CSL
ERCC6	MAP4	2074	4134	CR	non-CR	lung	docetaxel	CSL
BPTF	PSMA3	2186	5684	CR	non-CR	lung	bortezomib	CSL
PDS5B	EGFR	23047	1956	CR	non-CR	lung	erlotinib	CSL
PDS5B	EGFR	23047	1956	CR	non-CR	lung	lapatinib	CSL
NCOA6	FGFR1	23054	2260	CR	non-CR	lung	azd4547	CSL
SATB2	PRKCQ	23314	5588	CR	non-CR	lung	midostaurin	CSL
SMCHD1	TUBA1B	23347	10376	CR	non-CR	lung	docetaxel	CSL
SMCHD1	TUBA1B	23347	10376	CR	non-CR	lung	vinblastine	CSL
SMCHD1	CYP2D6	23347	1565	CR	non-CR	lung	vinblastine	CSL
CECR2	NOS1	27443	4842	CR	non-CR	lung	doxorubicin	CSL
BRD7	BRAF	29117	673	CR	non-CR	lung	sorafenib	CSL
UBN1	CYP3A4	29855	1576	CR	non-CR	lung	imatinib	CSL
UBN1	MCL1	29855	4170	CR	non-CR	lung	obatoclax	CSL
DNTTIP2	TUBB2B	30836	347733	CR	non-CR	lung	docetaxel	CSL
DNTTIP2	ACVR1	30836	90	CR	non-CR	lung	docetaxel	CSL
JAK2	CYP2D6	3717	1565	CR	non-CR	lung	nilotinib	CSL
KDM4E	ABCC6	390245	368	CR	non-CR	lung	cisplatin	CSL
ATM	TUBA1C	472	84790	CR	non-CR	lung	docetaxel	CSL
ATM	TUBA1C	472	84790	CR	non-CR	lung	vincristine	CSL
ATR	ABCB1	545	5243	CR	non-CR	lung	panobinostat	CSL
ATR	ABCB1	545	5243	CR	non-CR	lung	topotecan	CSL
PBRM1	TUBA4A	55193	7277	CR	non-CR	lung	vinblastine	CSL
PBRM1	TUBB1	55193	81027	CR	non-CR	lung	vinblastine	CSL
SETD5	AAMP	55209	14	CR	non-CR	lung	topotecan	CSL
CHD7	YES1	55636	7525	CR	non-CR	lung	dasatinib	CSL
KANSL3	CYP3A5	55683	1577	CR	non-CR	lung	sorafenib	CSL
ASH1L	ABCC10	55870	89845	CR	non-CR	lung	cytarabine	CSL
RB1	UGT1A1	5925	54658	CR	non-CR	lung	axitinib	CSL
RB1	UGT1A1	5925	54658	CR	non-CR	lung	irinotecan	CSL
RB1	UGT1A1	5925	54658	CR	non-CR	lung	nilotinib	CSL
KDM5A	IGF1R	5927	3480	CR	non-CR	lung	linsitinib	CSL
BCORL1	GSTP1	63035	2950	CR	non-CR	lung	cisplatin	CSL
ATXN7	SLC22A1	6314	6580	CR	non-CR	lung	cytarabine	CSL
SMARCA4	TUBB	6597	203068	CR	non-CR	lung	docetaxel	CSL
BRCA2	CYP3A4	675	1576	CR	non-CR	lung	crizotinib	CSL
BRCA2	CYP3A4	675	1576	CR	non-CR	lung	erlotinib	CSL
BRCA2	CYP3A4	675	1576	CR	non-CR	lung	paclitaxel	CSL
BRCA2	SLCO1B3	675	28234	CR	non-CR	lung	paclitaxel	CSL
TLE1	AAMP	7088	14	CR	non-CR	lung	topotecan	CSL
TOP2B	FLT3	7155	2322	CR	non-CR	lung	midostaurin	CSL
SAP130	SLC22A2	79595	6582	CR	non-CR	lung	cytarabine	CSL
ZMYM1	MTOR	79830	2475	CR	non-CR	lung	rapamycin	CSL
MLLT10	FYN	8028	2534	CR	non-CR	lung	dasatinib	CSL
CUL5	PRKCI	8065	5584	CR	non-CR	lung	midostaurin	CSL
SLF1	NR1I2	84250	8856	CR	non-CR	lung	paclitaxel	CSL
CUL4A	PIK3CA	8451	5290	CR	non-CR	lung	zstk474	CSL
CUL2	MTOR	8453	2475	CR	non-CR	lung	temsirolimus	CSL
CHD2	CMPK1	1106	51727	CR	non-CR	oesophagus	gemcitabine	CSL
DIDO1	RRM1	11083	6240	CR	non-CR	oesophagus	gemcitabine	CSL
CREBBP	IGF1R	1387	3480	CR	non-CR	oesophagus	linsitinib	CSL
SF3B3	MAP2	23450	4133	CR	non-CR	oesophagus	docetaxel	CSL
NOC2L	BCR	26155	613	CR	non-CR	oesophagus	imatinib	CSL
ATAD2	CYP2D6	29028	1565	CR	non-CR	oesophagus	doxorubicin	CSL
CHD8	MAP2	57680	4133	CR	non-CR	oesophagus	docetaxel	CSL
EHMT1	MTOR	79813	2475	CR	non-CR	oesophagus	dactolisib	CSL
EHMT1	PIK3CA	79813	5290	CR	non-CR	oesophagus	dactolisib	CSL
KMT2D	HDAC3	8085	8841	CR	CR	endometrium	panobinostat	CSL
CUL5	TUBB2B	8065	347733	CR	non-CR	endometrium	vinblastine	CSL
TDRD5	ERBB4	163589	2066	CR	CR	breast	afatinib	CSL
UNK	PRKCA	85451	5578	CR	CR	breast	tamoxifen	CSL
BAZ2A	GPER1	11176	2852	CR	non-CR	breast	fulvestrant	CSL
BAZ2A	RXRA	11176	6256	CR	non-CR	breast	bexarotene	CSL
CTBP2	CSF1R	1488	1436	CR	non-CR	breast	linifanib	CSL
CTBP2	PIK3CA	1488	5290	CR	non-CR	breast	zstk474	CSL
ADNP	CDA	23394	978	CR	non-CR	breast	cytarabine	CSL
ADNP	CDA	23394	978	CR	non-CR	breast	gemcitabine	CSL
AIRE	BCR	326	613	CR	non-CR	breast	nilotinib	CSL
ARID1B	POLE	57492	5426	CR	non-CR	breast	cytarabine	CSL
MIER1	TUBE1	57708	51175	CR	non-CR	breast	vinblastine	CSL
TP53	TUBA1B	7157	10376	CR	non-CR	breast	docetaxel	CSL
BAG6	ERBB2	7917	2064	CR	non-CR	breast	afatinib	CSL
TNRC18	CSF1R	84629	1436	CR	non-CR	breast	quizartinib	CSL
TDRD12	CYP1A2	91646	1544	CR	non-CR	breast	dasatinib	CSL
TDRD12	SRMS	91646	6725	CR	non-CR	breast	dasatinib	CSL
TDRD12	YES1	91646	7525	CR	non-CR	breast	dasatinib	CSL
NCOA3	TUBA1B	8202	10376	CR	non-CR	pancreas	docetaxel	CSL
NCOA3	TUBA1B	8202	10376	CR	non-CR	pancreas	paclitaxel	CSL
NCOA3	TUBA1B	8202	10376	CR	non-CR	pancreas	vinblastine	CSL
NCOA3	TUBA3C	8202	7278	CR	non-CR	pancreas	docetaxel	CSL
NCOA3	TUBA3C	8202	7278	CR	non-CR	pancreas	paclitaxel	CSL
NCOA3	TUBA3C	8202	7278	CR	non-CR	pancreas	vinblastine	CSL
NCOA3	TUBA1C	8202	84790	CR	non-CR	pancreas	docetaxel	CSL
NCOA3	TUBA1C	8202	84790	CR	non-CR	pancreas	paclitaxel	CSL
NCOA3	TUBA1C	8202	84790	CR	non-CR	pancreas	vinblastine	CSL
TP53	HDAC6	7157	10013	CR	CR	bone	vorinostat	CSL
USP7	POLA1	7874	5422	CR	non-CR	upper_aerodigestive_tract	cytarabine	CSL
PRDM15	PARP1	63977	142	CR	CR	stomach	talazoparib	CSV
SPEN	SLCO1B1	23013	10599	CR	non-CR	stomach	dabrafenib	CSV
ASXL1	SLC28A1	171023	9154	CR	non-CR	ovary	gemcitabine	CSV
TET3	PSMA4	200424	5685	CR	non-CR	ovary	bortezomib	CSV
KDM5A	IGF1R	5927	3480	CR	non-CR	ovary	linsitinib	CSV
TP53	PIK3CA	7157	5290	CR	non-CR	ovary	dactolisib	CSV
MECOM	SLCO1B3	2122	28234	CR	non-CR	skin	paclitaxel	CSV
HCFC1	TUBA1C	3054	84790	CR	non-CR	skin	docetaxel	CSV
CHD9	TUBB2B	80205	347733	CR	non-CR	skin	paclitaxel	CSV
NIPBL	HDAC10	25836	83933	CR	CR	large_intestine	panobinostat	CSV
AHCTF1	HDAC8	25909	55869	CR	CR	large_intestine	vorinostat	CSV
YEATS2	HDAC4	55689	9759	CR	CR	large_intestine	panobinostat	CSV
CHD1	IGF1R	1105	3480	CR	non-CR	large_intestine	linsitinib	CSV
CHD2	IGF1R	1106	3480	CR	non-CR	large_intestine	linsitinib	CSV
AEBP2	IGF1R	121536	3480	CR	non-CR	large_intestine	linsitinib	CSV
EP300	IGF1R	2033	3480	CR	non-CR	large_intestine	linsitinib	CSV
ZHX2	IGF1R	22882	3480	CR	non-CR	large_intestine	linsitinib	CSV
PAXIP1	IGF1R	22976	3480	CR	non-CR	large_intestine	linsitinib	CSV
SETD1B	RAF1	23067	5894	CR	non-CR	large_intestine	dabrafenib	CSV
PDS5A	IGF1R	23244	3480	CR	non-CR	large_intestine	linsitinib	CSV
MGA	BRAF	23269	673	CR	non-CR	large_intestine	dabrafenib	CSV
UBR2	CYP2C8	23304	1558	CR	non-CR	large_intestine	trametinib	CSV
ATAD2	CYP2C8	29028	1558	CR	non-CR	large_intestine	trametinib	CSV
CXXC1	MAP2K2	30827	5605	CR	non-CR	large_intestine	trametinib	CSV
HP1BP3	PSMA4	50809	5685	CR	non-CR	large_intestine	bortezomib	CSV
TEX10	IGF1R	54881	3480	CR	non-CR	large_intestine	linsitinib	CSV
INO80D	EGFR	54891	1956	CR	non-CR	large_intestine	gefitinib	CSV
CHD7	IGF1R	55636	3480	CR	non-CR	large_intestine	linsitinib	CSV
CHD7	INSR	55636	3643	CR	non-CR	large_intestine	linsitinib	CSV
PRKCD	MAP2K1	5580	5604	CR	non-CR	large_intestine	trametinib	CSV
BBX	CRBN	56987	51185	CR	non-CR	large_intestine	lenalidomide	CSV
PRDM1	CYP2D6	639	1565	CR	non-CR	large_intestine	temsirolimus	CSV
PRDM1	GSK3B	639	2932	CR	non-CR	large_intestine	sb216763	CSV
TAF7	CYP2D6	6879	1565	CR	non-CR	large_intestine	temsirolimus	CSV
MAP3K7	IGF1R	6885	3480	CR	non-CR	large_intestine	linsitinib	CSV
TOP2B	ADA	7155	100	CR	non-CR	large_intestine	nelarabine	CSV
TP53	TUBB8	7157	347688	CR	non-CR	large_intestine	paclitaxel	CSV
TP53	TUBB8	7157	347688	CR	non-CR	large_intestine	vinblastine	CSV
TP53	TUBA4A	7157	7277	CR	non-CR	large_intestine	paclitaxel	CSV
TP53	TUBA4A	7157	7277	CR	non-CR	large_intestine	vinblastine	CSV
USP11	CYP2C8	8237	1558	CR	non-CR	large_intestine	trametinib	CSV
TRRAP	IGF1R	8295	3480	CR	non-CR	large_intestine	linsitinib	CSV
PCGF6	CYP2D6	84108	1565	CR	non-CR	large_intestine	gefitinib	CSV
ACTL6A	EGFR	86	1956	CR	non-CR	large_intestine	afatinib	CSV
ACTL6A	EGFR	86	1956	CR	non-CR	large_intestine	erlotinib	CSV
BCL10	IGF1R	8915	3480	CR	non-CR	large_intestine	linsitinib	CSV
MBD2	IGF1R	8932	3480	CR	non-CR	large_intestine	linsitinib	CSV
BTAF1	IGF1R	9044	3480	CR	non-CR	large_intestine	linsitinib	CSV
PYGO2	IGF1R	90780	3480	CR	non-CR	large_intestine	linsitinib	CSV
NCOR2	IGF1R	9612	3480	CR	non-CR	large_intestine	linsitinib	CSV
NCOR2	INSR	9612	3643	CR	non-CR	large_intestine	linsitinib	CSV
TLE4	AURKA	7091	6790	CR	CR	haematopoietic_and_lymphoid_tissue	alisertib	CSV
TLK2	IGF1R	11011	3480	CR	non-CR	haematopoietic_and_lymphoid_tissue	linsitinib	CSV
CHD4	CYP3A5	1108	1577	CR	non-CR	haematopoietic_and_lymphoid_tissue	sorafenib	CSV
PRDM7	ABCC2	11105	1244	CR	non-CR	haematopoietic_and_lymphoid_tissue	cisplatin	CSV
PRDM7	ABCC6	11105	368	CR	non-CR	haematopoietic_and_lymphoid_tissue	cisplatin	CSV
KDM4C	TUBA3D	23081	113457	CR	non-CR	haematopoietic_and_lymphoid_tissue	docetaxel	CSV
SENP3	IGF1R	26168	3480	CR	non-CR	haematopoietic_and_lymphoid_tissue	linsitinib	CSV
GFI1	ALB	2672	213	CR	non-CR	haematopoietic_and_lymphoid_tissue	gefitinib	CSV
AIRE	CYP3A5	326	1577	CR	non-CR	haematopoietic_and_lymphoid_tissue	tretinoin	CSV
ATR	PDGFRB	545	5159	CR	non-CR	haematopoietic_and_lymphoid_tissue	quizartinib	CSV
KANSL2	ABCG2	54934	9429	CR	non-CR	haematopoietic_and_lymphoid_tissue	sorafenib	CSV
SETD5	ATP7A	55209	538	CR	non-CR	haematopoietic_and_lymphoid_tissue	cisplatin	CSV
PHRF1	CRABP1	57661	1381	CR	non-CR	haematopoietic_and_lymphoid_tissue	tretinoin	CSV
KMT2D	MAP2K2	8085	5605	CR	non-CR	haematopoietic_and_lymphoid_tissue	trametinib	CSV
ELP1	TUBB4A	8518	10382	CR	non-CR	haematopoietic_and_lymphoid_tissue	vincristine	CSV
BAZ1B	MTOR	9031	2475	CR	non-CR	haematopoietic_and_lymphoid_tissue	rapamycin	CSV
TDRD12	CES1	91646	1066	CR	non-CR	haematopoietic_and_lymphoid_tissue	tamoxifen	CSV
BAZ2A	SLC29A2	11176	3177	CR	non-CR	central_nervous_system	gemcitabine	CSV
BAZ2A	TYMS	11176	7298	CR	non-CR	central_nervous_system	gemcitabine	CSV
DNTT	ORM1	1791	5004	CR	non-CR	central_nervous_system	erlotinib	CSV
EP300	CYP2C9	2033	1559	CR	non-CR	central_nervous_system	tretinoin	CSV
KMT2A	PDGFRB	4297	5159	CR	non-CR	central_nervous_system	axitinib	CSV
ARID1B	TUBB4A	57492	10382	CR	non-CR	central_nervous_system	docetaxel	CSV
ARID1B	TUBB4A	57492	10382	CR	non-CR	central_nervous_system	vinblastine	CSV
ARID1B	TUBA3D	57492	113457	CR	non-CR	central_nervous_system	docetaxel	CSV
ARID1B	TUBA3D	57492	113457	CR	non-CR	central_nervous_system	vinblastine	CSV
ARID1B	TUBB2B	57492	347733	CR	non-CR	central_nervous_system	docetaxel	CSV
ARID1B	TUBB2B	57492	347733	CR	non-CR	central_nervous_system	vinblastine	CSV
ARID1B	SLC22A8	57492	9376	CR	non-CR	central_nervous_system	methotrexate	CSV
ACTA1	CAMK2G	58	818	CR	non-CR	central_nervous_system	bosutinib	CSV
RB1	CCND1	5925	595	CR	non-CR	central_nervous_system	palbociclib	CSV
NSD1	PSMB11	64324	122706	CR	non-CR	central_nervous_system	bortezomib	CSV
PRR14	JUN	78994	3725	CR	non-CR	central_nervous_system	vinblastine	CSV
PRR14	TUBA3C	78994	7278	CR	non-CR	central_nervous_system	vinblastine	CSV
BRD8	PRKCD	10902	5580	CR	CR	lung	tamoxifen	CSV
SF3B1	EHMT2	23451	10919	CR	CR	lung	unc0638	CSV
FBRS	HDAC2	64319	3066	CR	CR	lung	vorinostat	CSV
TOX	HDAC1	9760	3065	CR	CR	lung	panobinostat	CSV
BRD8	CYP1A2	10902	1544	CR	non-CR	lung	tamoxifen	CSV
BRD8	PRKCE	10902	5581	CR	non-CR	lung	tamoxifen	CSV
TDRKH	CYP3A5	11022	1577	CR	non-CR	lung	axitinib	CSV
KAT7	POLD1	11143	5424	CR	non-CR	lung	gemcitabine	CSV
CREBBP	MAP3K2	1387	10746	CR	non-CR	lung	bosutinib	CSV
CSNK2A1	PDGFRB	1457	5159	CR	non-CR	lung	pazopanib	CSV
ERBB4	PSMA3	2066	5684	CR	non-CR	lung	bortezomib	CSV
EYA4	EGFR	2070	1956	CR	non-CR	lung	afatinib	CSV
EYA4	EGFR	2070	1956	CR	non-CR	lung	gefitinib	CSV
EYA4	AKT1	2070	207	CR	non-CR	lung	gefitinib	CSV
MECOM	TUBA1C	2122	84790	CR	non-CR	lung	paclitaxel	CSV
TDRD6	SRC	221400	6714	CR	non-CR	lung	bosutinib	CSV
NCOA6	ORM1	23054	5004	CR	non-CR	lung	gefitinib	CSV
ABRAXAS2	ABCC3	23172	8714	CR	non-CR	lung	doxorubicin	CSV
GSE1	ABCB1	23199	5243	CR	non-CR	lung	camptothecin	CSV
GSE1	ABCB1	23199	5243	CR	non-CR	lung	docetaxel	CSV
GSE1	ABCB1	23199	5243	CR	non-CR	lung	gemcitabine	CSV
SF3B1	MAP2	23451	4133	CR	non-CR	lung	docetaxel	CSV
PHF3	EGFR	23469	1956	CR	non-CR	lung	foretinib	CSV
ZMYND8	MTOR	23613	2475	CR	non-CR	lung	dactolisib	CSV
BRWD3	CDK6	254065	1021	CR	non-CR	lung	palbociclib	CSV
BRWD3	PSMB8	254065	5696	CR	non-CR	lung	bortezomib	CSV
BRWD3	CCND1	254065	595	CR	non-CR	lung	palbociclib	CSV
PELP1	TUBB	27043	203068	CR	non-CR	lung	docetaxel	CSV
PELP1	TUBB	27043	203068	CR	non-CR	lung	paclitaxel	CSV
PELP1	TUBB	27043	203068	CR	non-CR	lung	vincristine	CSV
BRD7	CDK4	29117	1019	CR	non-CR	lung	palbociclib	CSV
MSL1	SLC22A11	339287	55867	CR	non-CR	lung	methotrexate	CSV
MSL1	RAF1	339287	5894	CR	non-CR	lung	sorafenib	CSV
MSL1	BRAF	339287	673	CR	non-CR	lung	sorafenib	CSV
MYO1C	CYP2C9	4641	1559	CR	non-CR	lung	cisplatin	CSV
MYO1C	CYP2C9	4641	1559	CR	non-CR	lung	teniposide	CSV
SETD5	ERBB2	55209	2064	CR	non-CR	lung	afatinib	CSV
KMT2E	TUBB	55904	203068	CR	non-CR	lung	vinblastine	CSV
RAG1	TOP1	5896	7150	CR	non-CR	lung	topotecan	CSV
RB1	CDK4	5925	1019	CR	non-CR	lung	palbociclib	CSV
RB1	CDK6	5925	1021	CR	non-CR	lung	palbociclib	CSV
RB1	CYP2C8	5925	1558	CR	non-CR	lung	dabrafenib	CSV
RB1	CYP2C8	5925	1558	CR	non-CR	lung	erlotinib	CSV
RB1	CYP2C8	5925	1558	CR	non-CR	lung	trametinib	CSV
RB1	MTOR	5925	2475	CR	non-CR	lung	dactolisib	CSV
RB1	PIK3R2	5925	5296	CR	non-CR	lung	dactolisib	CSV
RB1	CCND1	5925	595	CR	non-CR	lung	palbociclib	CSV
RB1	TNKS	5925	8658	CR	non-CR	lung	xav939	CSV
PRDM14	CYP2B6	63978	1555	CR	non-CR	lung	tamoxifen	CSV
TLE1	MAP4	7088	4134	CR	non-CR	lung	paclitaxel	CSV
DPF1	PSMB6	8193	5694	CR	non-CR	lung	bortezomib	CSV
DPF1	SLC19A1	8193	6573	CR	non-CR	lung	methotrexate	CSV
ZRANB3	NFKB1	84083	4790	CR	non-CR	lung	parthenolide	CSV
ARID5B	CYP2C8	84159	1558	CR	non-CR	lung	paclitaxel	CSV
ARID5B	PIK3CG	84159	5294	CR	non-CR	lung	dactolisib	CSV
NCOA1	FGR	8648	2268	CR	non-CR	lung	dasatinib	CSV
NCOR2	AURKA	9612	6790	CR	CR	oesophagus	alisertib	CSV
ATM	POLA1	472	5422	CR	non-CR	oesophagus	cytarabine	CSV
PRR12	RALBP1	57479	10928	CR	non-CR	oesophagus	doxorubicin	CSV
TAF5	ABCC1	6877	4363	CR	non-CR	oesophagus	docetaxel	CSV
TAF5	ABCC1	6877	4363	CR	non-CR	oesophagus	vinblastine	CSV
TAF5	ABCB1	6877	5243	CR	non-CR	oesophagus	camptothecin	CSV
TAF5	ABCB1	6877	5243	CR	non-CR	oesophagus	docetaxel	CSV
TAF5	ABCB1	6877	5243	CR	non-CR	oesophagus	vinblastine	CSV
KMT2D	SH2B3	8085	10019	CR	non-CR	oesophagus	pazopanib	CSV
SETBP1	LCK	26040	3932	CR	non-CR	endometrium	dasatinib	CSV
PHF2	CYP2D6	5253	1565	CR	non-CR	endometrium	ibrutinib	CSV
PHIP	NEK11	55023	79858	CR	non-CR	endometrium	dabrafenib	CSV
VEZF1	LCK	7716	3932	CR	non-CR	endometrium	dasatinib	CSV
BABAM2	KIT	9577	3815	CR	non-CR	endometrium	dasatinib	CSV
PHRF1	PRKCA	57661	5578	CR	CR	breast	tamoxifen	CSV
BAZ2A	MET	11176	4233	CR	non-CR	breast	foretinib	CSV
ZNF532	RRM1	55205	6240	CR	non-CR	breast	gemcitabine	CSV
ZNF532	RRM2	55205	6241	CR	non-CR	breast	gemcitabine	CSV
MBD5	AKT2	55777	208	CR	non-CR	breast	at7867	CSV
PRDM16	CYP2D6	63976	1565	CR	non-CR	breast	panobinostat	CSV
TERF1	AKT1	7013	207	CR	non-CR	breast	at7867	CSV
CHUK	MTOR	1147	2475	CR	non-CR	pancreas	azd8055	CSV
NCOR1	BTK	9611	695	CR	non-CR	upper_aerodigestive_tract	ibrutinib	CSV
ATM	FLT1	472	2321	CR	non-CR	soft_tissue	cabozantinib	CSV
ATM	FLT1	472	2321	CR	non-CR	soft_tissue	cediranib	CSV
ATM	FLT1	472	2321	CR	non-CR	soft_tissue	foretinib	CSV
MYO18B	PARP3	84700	10039	non-CR	CR	stomach	olaparib	CSV
NAA25	HDAC3	80018	8841	non-CR	CR	ovary	vorinostat	CSV
NLRP2	HDAC9	55655	9734	non-CR	CR	skin	panobinostat	CSV
MCTP1	JAK2	79772	3717	non-CR	CR	skin	ruxolitinib	CSV
PRG4	HDAC4	10216	9759	non-CR	CR	large_intestine	belinostat	CSV
RAPGEF3	CHEK1	10411	1111	non-CR	CR	large_intestine	azd7762	CSV
CLCN4	HDAC10	1183	83933	non-CR	CR	large_intestine	panobinostat	CSV
DEGS2	HDAC4	123099	9759	non-CR	CR	large_intestine	panobinostat	CSV
GPR139	HDAC4	124274	9759	non-CR	CR	large_intestine	panobinostat	CSV
DRD1	HDAC8	1812	55869	non-CR	CR	large_intestine	vorinostat	CSV
ESRRB	HDAC10	2103	83933	non-CR	CR	large_intestine	belinostat	CSV
ESRRB	HDAC10	2103	83933	non-CR	CR	large_intestine	panobinostat	CSV
TBC1D1	HDAC4	23216	9759	non-CR	CR	large_intestine	panobinostat	CSV
EXOC6B	HDAC8	23233	55869	non-CR	CR	large_intestine	vorinostat	CSV
TMEM245	HDAC4	23731	9759	non-CR	CR	large_intestine	panobinostat	CSV
KCNN3	CDK2	3782	1017	non-CR	CR	large_intestine	bosutinib	CSV
HACD4	HDAC4	401494	9759	non-CR	CR	large_intestine	panobinostat	CSV
NPHS1	EHMT1	4868	79813	non-CR	CR	large_intestine	unc0638	CSV
ZFP64	HDAC8	55734	55869	non-CR	CR	large_intestine	panobinostat	CSV
PCDHGA10	HDAC8	56106	55869	non-CR	CR	large_intestine	vorinostat	CSV
ZNF624	PRKCD	57547	5580	non-CR	CR	large_intestine	midostaurin	CSV
RELCH	HDAC4	57614	9759	non-CR	CR	large_intestine	panobinostat	CSV
STIM2	HDAC11	57620	79885	non-CR	CR	large_intestine	panobinostat	CSV
TGFBR1	HDAC8	7046	55869	non-CR	CR	large_intestine	vorinostat	CSV
C1R	HDAC8	715	55869	non-CR	CR	large_intestine	panobinostat	CSV
C1R	HDAC8	715	55869	non-CR	CR	large_intestine	vorinostat	CSV
TPO	HDAC2	7173	3066	non-CR	CR	large_intestine	vorinostat	CSV
NLRC5	HDAC5	84166	10014	non-CR	CR	large_intestine	panobinostat	CSV
SLC35B4	HDAC4	84912	9759	non-CR	CR	large_intestine	panobinostat	CSV
HAP1	HDAC10	9001	83933	non-CR	CR	large_intestine	panobinostat	CSV
MOB1B	HDAC4	92597	9759	non-CR	CR	large_intestine	panobinostat	CSV
RAPGEF2	JAK2	9693	3717	non-CR	CR	large_intestine	ruxolitinib	CSV
ZDHHC23	ZHX2	254887	22882	non-CR	CR	haematopoietic_and_lymphoid_tissue	sorafenib	CSV
PCDH11X	PRKCB	27328	5579	non-CR	CR	haematopoietic_and_lymphoid_tissue	tamoxifen	CSV
SAMD9	CHEK1	54809	1111	non-CR	CR	haematopoietic_and_lymphoid_tissue	azd7762	CSV
PTCH1	HDAC3	5727	8841	non-CR	CR	haematopoietic_and_lymphoid_tissue	entinostat	CSV
ZKSCAN3	HDAC3	80317	8841	non-CR	CR	haematopoietic_and_lymphoid_tissue	vorinostat	CSV
F7	HDAC1	2155	3065	non-CR	CR	central_nervous_system	parthenolide	CSV
ARHGEF33	TOP2A	100271715	7153	non-CR	CR	lung	doxorubicin	CSV
ENAM	HDAC6	10117	10013	non-CR	CR	lung	panobinostat	CSV
DENND4A	HDAC2	10260	3066	non-CR	CR	lung	vorinostat	CSV
ABCA10	CDK2	10349	1017	non-CR	CR	lung	dinaciclib	CSV
KHDRBS1	CHEK1	10657	1111	non-CR	CR	lung	azd7762	CSV
TMEM182	HDAC4	130827	9759	non-CR	CR	lung	panobinostat	CSV
SGCZ	ZHX2	137868	22882	non-CR	CR	lung	sorafenib	CSV
PABPC5	CHEK1	140886	1111	non-CR	CR	lung	azd7762	CSV
SYT6	AURKB	148281	9212	non-CR	CR	lung	alisertib	CSV
DCTN1	EHMT2	1639	10919	non-CR	CR	lung	unc0638	CSV
TOGARAM2	AURKA	165186	6790	non-CR	CR	lung	alisertib	CSV
MMAA	PARP3	166785	10039	non-CR	CR	lung	olaparib	CSV
SPEM2	HDAC2	201243	3066	non-CR	CR	lung	entinostat	CSV
EPRS	AURKB	2058	9212	non-CR	CR	lung	alisertib	CSV
TNRC6B	HDAC1	23112	3065	non-CR	CR	lung	vorinostat	CSV
OPN3	PARP3	23596	10039	non-CR	CR	lung	olaparib	CSV
HEPACAM2	CHEK1	253012	1111	non-CR	CR	lung	azd7762	CSV
GDI2	PARP3	2665	10039	non-CR	CR	lung	olaparib	CSV
GHSR	HDAC7	2693	51564	non-CR	CR	lung	panobinostat	CSV
CNTN6	HDAC6	27255	10013	non-CR	CR	lung	vorinostat	CSV
ZNF493	PRKCB	284443	5579	non-CR	CR	lung	tamoxifen	CSV
ZNF493	AURKA	284443	6790	non-CR	CR	lung	alisertib	CSV
HGF	AURKB	3082	9212	non-CR	CR	lung	alisertib	CSV
HLA-DQA2	HDAC7	3118	51564	non-CR	CR	lung	belinostat	CSV
KRTAP21-1	HDAC8	337977	55869	non-CR	CR	lung	vorinostat	CSV
ABCB5	CHEK1	340273	1111	non-CR	CR	lung	azd7762	CSV
OR2W3	PRKCB	343171	5579	non-CR	CR	lung	tamoxifen	CSV
IGFBP5	CHEK1	3488	1111	non-CR	CR	lung	azd7762	CSV
KRT6B	CHEK1	3854	1111	non-CR	CR	lung	azd7762	CSV
LAMB2	HDAC8	3913	55869	non-CR	CR	lung	panobinostat	CSV
MAP4	CHEK1	4134	1111	non-CR	CR	lung	azd7762	CSV
MMP15	HDAC1	4324	3065	non-CR	CR	lung	parthenolide	CSV
P2RX4	CHEK1	5025	1111	non-CR	CR	lung	azd7762	CSV
ZCCHC17	PARP3	51538	10039	non-CR	CR	lung	olaparib	CSV
MYOZ2	HDAC4	51778	9759	non-CR	CR	lung	panobinostat	CSV
SERPINA4	AURKB	5267	9212	non-CR	CR	lung	alisertib	CSV
PIK3C2B	AURKB	5287	9212	non-CR	CR	lung	alisertib	CSV
2020-09-04	AURKB	5414	9212	non-CR	CR	lung	alisertib	CSV
CSGALNACT2	HDAC6	55454	10013	non-CR	CR	lung	panobinostat	CSV
SLF2	HDAC1	55719	3065	non-CR	CR	lung	panobinostat	CSV
CAND1	ERBB4	55832	2066	non-CR	CR	lung	afatinib	CSV
MAP2K3	AURKB	5606	9212	non-CR	CR	lung	alisertib	CSV
TEX15	PRKCD	56154	5580	non-CR	CR	lung	tamoxifen	CSV
ACKR3	PRKCB	57007	5579	non-CR	CR	lung	tamoxifen	CSV
PYGL	HDAC9	5836	9734	non-CR	CR	lung	vorinostat	CSV
CLSTN2	CHEK1	64084	1111	non-CR	CR	lung	azd7762	CSV
SLC14A1	CHEK1	6563	1111	non-CR	CR	lung	azd7762	CSV
CNTN2	HDAC11	6900	79885	non-CR	CR	lung	panobinostat	CSV
UTRN	HDAC2	7402	3066	non-CR	CR	lung	vorinostat	CSV
ZNF43	ERBB4	7594	2066	non-CR	CR	lung	afatinib	CSV
ASPSCR1	CHEK1	79058	1111	non-CR	CR	lung	azd7762	CSV
DHX40	PRKCB	79665	5579	non-CR	CR	lung	midostaurin	CSV
ELMO3	HDAC8	79767	55869	non-CR	CR	lung	entinostat	CSV
ELMO3	HDAC8	79767	55869	non-CR	CR	lung	vorinostat	CSV
CATSPERB	PRKCB	79820	5579	non-CR	CR	lung	tamoxifen	CSV
MAP3K19	CHEK1	80122	1111	non-CR	CR	lung	azd7762	CSV
C3orf20	CHEK1	84077	1111	non-CR	CR	lung	azd7762	CSV
PPP1R26	HDAC1	9858	3065	non-CR	CR	lung	entinostat	CSV
BRINP1	CHEK1	1620	1111	non-CR	CR	oesophagus	azd7762	CSV
ZNF679	CHEK1	168417	1111	non-CR	CR	oesophagus	azd7762	CSV
KIAA1107	HDAC6	23285	10013	non-CR	CR	oesophagus	panobinostat	CSV
KIAA1107	HDAC5	23285	10014	non-CR	CR	oesophagus	panobinostat	CSV
TRIM42	HDAC1	287015	3065	non-CR	CR	oesophagus	panobinostat	CSV
TRIM42	HDAC8	287015	55869	non-CR	CR	oesophagus	panobinostat	CSV
IGSF3	HDAC8	3321	55869	non-CR	CR	oesophagus	entinostat	CSV
NOS1	CHEK1	4842	1111	non-CR	CR	oesophagus	azd7762	CSV
GPR84	CHEK1	53831	1111	non-CR	CR	oesophagus	azd7762	CSV
SDK2	AURKA	54549	6790	non-CR	CR	oesophagus	alisertib	CSV
ANKHD1	CHEK1	54882	1111	non-CR	CR	oesophagus	azd7762	CSV
DNAH7	CHEK1	56171	1111	non-CR	CR	oesophagus	azd7762	CSV
SLC9B1	HDAC11	150159	79885	non-CR	CR	endometrium	panobinostat	CSV
RASGEF1A	HDAC5	221002	10014	non-CR	CR	endometrium	panobinostat	CSV
RASGEF1A	HDAC1	221002	3065	non-CR	CR	endometrium	panobinostat	CSV
GABRG2	JAK2	2566	3717	non-CR	CR	endometrium	ruxolitinib	CSV
SOS1	JAK2	6654	3717	non-CR	CR	endometrium	ruxolitinib	CSV
CAPS2	HDAC2	84698	3066	non-CR	CR	endometrium	entinostat	CSV
ZNF513	CDK2	130557	1017	non-CR	CR	breast	bosutinib	CSV
C8orf48	PRKCD	157773	5580	non-CR	CR	breast	midostaurin	CSV
FAM208B	PRKCD	54906	5580	non-CR	CR	breast	midostaurin	CSV
PTPRD	CDK1	5789	983	non-CR	CR	breast	dinaciclib	CSV
RAF1	CDK2	5894	1017	non-CR	CR	breast	bosutinib	CSV
MUC5B	PARP3	727897	10039	non-CR	CR	upper_aerodigestive_tract	olaparib	CSV
TICRR	ERBB4	90381	2066	non-CR	CR	upper_aerodigestive_tract	afatinib	CSV
